# Supplementary material for: Anxiety, Difficulties, and Coping of Infertile Women
Source: Healthcare (Basel). 2021 Apr 15;9(4):466. doi: 10.3390/healthcare9040466 (PMC8071148; doi:10.3390/healthcare9040466)
Supplement: Supplementary file 1 [file healthcare-09-00466-s001.zip]

Archive with 1 entries (1 files):
- healthcare-1154665-SI.pdf
